# Supplementary material for: Disposable Stainless-Steel Wire-Based Electrochemical Microsensor for In Vivo Continuous Monitoring of Hydrogen Peroxide in Vein of Tomato Leaf
Source: Biosensors (Basel). 2022 Jan 12;12(1):35. doi: 10.3390/bios12010035 (PMC8773776; doi:10.3390/bios12010035)
Supplement: Supplementary file 1 [file biosensors-12-00035-s001.zip]

Archive with 1 entries (1 files):
- biosensors-1522888-supplementary.pdf
